# Supplementary material for: The burden of heatwave-related preterm births and associated human capital losses in China
Source: Nat Commun. 2022 Dec 13;13:7565. doi: 10.1038/s41467-022-35008-8 (PMC9747907; doi:10.1038/s41467-022-35008-8)
Supplement: Supplementary file 2 — Dataset 1 [file 41467_2022_35008_MOESM2_ESM.csv]

Province	2010	2011	2012	2013	2014	2015	2016	2017	2018	2019	2020
Beijing	0.049	0.049	0.05	0.051	0.051	0.052	0.052	0.053	0.053	0.054	0.055
Tianjin	0.049	0.049	0.05	0.051	0.051	0.052	0.052	0.053	0.053	0.054	0.055
Hebei	0.074	0.075	0.076	0.077	0.078	0.079	0.079	0.08	0.081	0.082	0.083
Shanxi	0.137	0.139	0.14	0.142	0.144	0.146	0.146	0.148	0.15	0.152	0.154
Inner Mongoria	0.071	0.072	0.073	0.074	0.075	0.076	0.076	0.077	0.078	0.079	0.08
Liaoning	0.031	0.031	0.032	0.032	0.033	0.033	0.033	0.033	0.034	0.034	0.035
Jilin	0.031	0.031	0.032	0.032	0.033	0.033	0.033	0.033	0.034	0.034	0.035
Heilongjiang	0.078	0.079	0.08	0.081	0.082	0.083	0.083	0.084	0.085	0.086	0.087
Shanghai	0.062	0.063	0.063	0.064	0.065	0.066	0.066	0.067	0.068	0.069	0.069
Jiangsu	0.08	0.081	0.082	0.083	0.084	0.085	0.085	0.086	0.087	0.088	0.09
Zhejiang	0.049	0.049	0.05	0.051	0.051	0.052	0.052	0.053	0.053	0.054	0.055
Anhui	0.093	0.094	0.095	0.096	0.098	0.099	0.099	0.1	0.102	0.103	0.104
Fujian	0.085	0.086	0.088	0.089	0.09	0.091	0.091	0.092	0.093	0.095	0.096
Jiangxi	0.093	0.094	0.095	0.096	0.098	0.099	0.099	0.1	0.102	0.103	0.104
Shandong	0.051	0.051	0.052	0.053	0.053	0.054	0.054	0.055	0.055	0.056	0.057
Henan	0.05	0.05	0.051	0.052	0.052	0.053	0.053	0.054	0.054	0.055	0.056
Hubei	0.054	0.055	0.056	0.057	0.057	0.058	0.058	0.059	0.06	0.06	0.061
Hunan	0.091	0.092	0.093	0.095	0.096	0.097	0.097	0.098	0.1	0.101	0.102
Guangdong	0.055	0.056	0.057	0.057	0.058	0.059	0.059	0.06	0.061	0.061	0.062
Guangxi	0.101	0.103	0.104	0.105	0.107	0.108	0.108	0.109	0.111	0.112	0.114
Hainan	0.062	0.063	0.063	0.064	0.065	0.066	0.066	0.067	0.068	0.069	0.069
Chongqing	0.054	0.055	0.056	0.057	0.057	0.058	0.058	0.059	0.06	0.06	0.061
Sichuan	0.132	0.134	0.136	0.137	0.139	0.141	0.141	0.143	0.145	0.147	0.148
Guizhou	0.15	0.152	0.154	0.156	0.158	0.16	0.16	0.162	0.164	0.166	0.168
Yunnan	0.111	0.112	0.114	0.115	0.116	0.118	0.118	0.12	0.121	0.123	0.124
Xizang	0.111	0.112	0.114	0.115	0.116	0.118	0.118	0.12	0.121	0.123	0.124
Shaanxi	0.099	0.101	0.102	0.103	0.105	0.106	0.106	0.107	0.109	0.11	0.112
Gansu	0.082	0.083	0.084	0.085	0.086	0.087	0.087	0.088	0.089	0.09	0.092
Qinghai	0.094	0.095	0.096	0.097	0.099	0.1	0.1	0.101	0.103	0.104	0.105
Ningxia	0.094	0.095	0.096	0.097	0.099	0.1	0.1	0.101	0.103	0.104	0.105
Xinjiang	0.094	0.095	0.096	0.097	0.099	0.1	0.1	0.101	0.103	0.104	0.105
