# Supplementary material for: The burden of heatwave-related preterm births and associated human capital losses in China
Source: Nat Commun. 2022 Dec 13;13:7565. doi: 10.1038/s41467-022-35008-8 (PMC9747907; doi:10.1038/s41467-022-35008-8)
Supplement: Supplementary file 3 — Dataset 2 [file 41467_2022_35008_MOESM3_ESM.xlsx]

## Sheet: Report
year	National	Beijing	Tianjin	Hebei	Shanxi	Inner Mongoria	Liaoning	Jilin	Heilongjiang	Shanghai	Jiangsu	Zhejiang	Anhui	Fujian	Jiangxi	Shandong	Henan	Hubei	Hunan	Guangdong	Guangxi	Hainan	Chongqing	Sichuan	Guizhou	Yunnan	Xizang	Shaanxi	Gansu	Qinghai	Ningxia	Xinjiang
2020	8.52	7.36473	5.59531	7.95348	8.23521	6.60891	5.00228	4.65444	3.67632	5.4838	6.2399	7.36878	8.43581	9.13478	9.06059	8.50855	9.87608	7.61648	7.95666	11.3369	11.4538	10.7391	7.42421	7.84317	13.6356	10.8775	14.5363	9.24339	10.2628	11.6019	11.1083	7.01425
2019	10.48	8.12	6.73	10.83	9.12	8.23	6.45	6.05	5.73	7	9.12	10.51	12.03	12.9	12.59	11.77	11.02	11.35	10.39	12.54	13.31	12.87	10.48	10.7	13.65	12.63	14.6	10.55	10.6	13.66	13.72	8.14
2018	10.94	8.24	6.67	11.26	9.63	8.35	6.39	6.62	5.98	7.2	9.32	11.02	12.41	13.2	13.43	13.26	11.72	11.54	12.19	12.79	14.12	14.48	11.02	11.05	13.9	13.19	15.22	10.67	11.07	14.31	13.32	10.69
2017	12.43	9.06	7.65	13.2	11.06	9.47	6.49	6.76	6.22	8.1	9.71	11.92	14.07	15	13.79	17.54	12.95	12.6	13.27	13.68	15.14	14.73	11.18	11.26	13.98	13.53	16	11.11	12.54	14.42	13.44	15.88
2016	12.95	9.32	7.37	12.42	10.29	9.03	6.6	5.55	6.12	9	9.76	11.22	13.02	14.5	13.45	17.89	13.26	12.04	13.57	11.85	13.82	14.57	11.77	10.48	13.43	13.16	15.79	10.64	12.18	14.7	13.69	15.34
2015	12.07	7.96	5.84	11.35	9.98	7.72	6.17	5.87	6	7.52	9.05	10.52	12.92	13.9	13.2	12.55	12.7	10.74	13.58	11.12	14.05	14.57	11.05	10.3	13	12.88	15.75	10.1	12.36	14.72	12.62	15.59
2014	12.37	9.75	8.19	13.18	10.92	9.31	6.49	6.62	7.37	8.35	9.45	10.51	12.86	13.7	13.24	14.23	12.8	11.86	13.52	10.8	14.07	14.56	10.67	10.22	12.98	12.65	15.76	10.13	12.21	14.67	13.1	16.44
2013	12.08	8.93	8.28	13.04	10.81	8.98	6.09	5.36	6.86	8.18	9.44	10.01	12.88	12.2	13.19	11.41	12.27	11.08	13.5	10.71	14.28	14.59	10.37	9.9	13.05	12.6	15.77	10.01	12.16	14.16	13.12	15.84
2012	12.1	9.05	8.75	12.88	10.7	9.17	6.15	5.73	7.3	9.56	9.44	10.12	13	12.74	13.46	11.9	11.87	11	13.58	11.6	14.2	14.66	10.86	9.89	13.27	12.63	15.48	10.12	12.11	14.3	13.26	15.32
2011	11.93	8.29	8.58	13.02	10.47	8.94	5.71	6.53	6.99	6.97	9.59	9.47	12.23	11.41	13.48	11.5	11.56	10.39	13.35	10.45	13.71	14.72	9.88	9.79	13.31	12.71	15.39	9.75	12.08	14.43	13.65	14.99
2010	11.9	7.48	8.18	13.22	10.68	9.3	6.68	7.91	7.35	7.05	9.73	10.27	12.7	11.27	13.72	11.65	11.52	10.36	13.1	11.18	14.13	14.71	9.17	8.93	13.96	13.1	15.8	9.73	12.05	14.94	14.14	15.99
	Unit of measurement：‰
