# Supplementary material for: The burden of heatwave-related preterm births and associated human capital losses in China
Source: Nat Commun. 2022 Dec 13;13:7565. doi: 10.1038/s41467-022-35008-8 (PMC9747907; doi:10.1038/s41467-022-35008-8)
Supplement: Supplementary file 4 — Dataset 3 [file 41467_2022_35008_MOESM4_ESM.xlsx]

## Sheet: Sheet1
Province	May	June	July	August	September	Octuber
Beijing	0.0773018	0.0755688	0.0745342	0.0671196	0.0512299	0.0469708
Tianjin	0.0777535	0.0754236	0.0777657	0.0766556	0.067092	0.0549178
Hebei	0.0743828	0.0740734	0.0735735	0.0778445	0.0703238	0.0620686
Shanxi	0.0788599	0.0716327	0.0711113	0.0675711	0.0557063	0.0461718
Inner Mongoria	0.0755124	0.0710765	0.0683535	0.0715987	0.0714572	0.0706812
Liaoning	0.0830571	0.0797949	0.07301	0.0699366	0.0590741	0.0426348
Jilin	0.0828013	0.0766819	0.0717186	0.0667385	0.0557122	0.0436651
Heilongjiang	0.0777712	0.0742044	0.0678821	0.0650544	0.0552255	0.0402593
Shanghai	0.0731026	0.070068	0.0709862	0.0716242	0.0662787	0.0488492
Jiangsu	0.0747354	0.0766284	0.0746245	0.0746844	0.057626	0.0533249
Zhejiang	0.073797	0.07549	0.0799139	0.0791575	0.0689408	0.0670227
Anhui	0.0719112	0.0739482	0.075473	0.0794699	0.0708414	0.0779611
Fujian	0.0748285	0.0732528	0.0759959	0.0785524	0.0707337	0.0667783
Jiangxi	0.0725968	0.0698632	0.0683621	0.0748966	0.0570267	0.0566962
Shandong	0.0786352	0.077615	0.0761693	0.0778532	0.0694772	0.0625204
Henan	0.0767644	0.0749371	0.0703119	0.071473	0.0611783	0.0594889
Hubei	0.0752853	0.0761509	0.0781083	0.0818088	0.0721366	0.0706601
Hunan	0.0765545	0.0747752	0.0749032	0.0775093	0.0629694	0.0575351
Guangdong	0.0743584	0.0715627	0.0726274	0.0756851	0.0653532	0.0524719
Guangxi	0.0749313	0.0742393	0.0767108	0.0791977	0.0703433	0.072696
Hainan	0.0772798	0.0773126	0.0779868	0.082418	0.0786116	0.0732431
Chongqing	0.0806098	0.0779672	0.0763156	0.0804921	0.0640633	0.0547004
Sichuan	0.0790722	0.0744074	0.0707615	0.0699419	0.0594966	0.0499989
Guizhou	0.0793765	0.0762502	0.0741348	0.0774106	0.0649884	0.0642286
Yunnan	0.0721224	0.0702955	0.0687238	0.0748495	0.0669501	0.0709636
Xizang	0.0868776	0.079574	0.0798364	0.0714176	0.0454834	0.024491
Shaanxi	0.077729	0.0714019	0.0708113	0.0729442	0.0618145	0.0511113
Gansu	0.0696721	0.0633333	0.0622936	0.0684495	0.0647495	0.0653913
Qinghai	0.0776225	0.0707268	0.0697456	0.0686124	0.0653373	0.0692757
Ningxia	0.0705789	0.0650658	0.0672763	0.0730789	0.0772763	0.0820658
Xinjiang	0.0797792	0.0697468	0.0674223	0.0727996	0.0692943	0.069536
